# Supplementary material for: Blood Pressure and Salivary Cotinine Levels in Young Adults Using Heated Tobacco Products: A Case–Control Study in Poland
Source: Healthcare (Basel). 2026 Feb 27;14(5):600. doi: 10.3390/healthcare14050600 (PMC12984569; doi:10.3390/healthcare14050600)
Supplement: Supplementary file 1 [file healthcare-14-00600-s001.zip]

Archive with 1 entries (1 files):
- healthcare-4108464-supplementary.pdf
